# Supplementary material for: Femoral antecurvation—A 3D CT Analysis of 1232 adult femurs
Source: PLoS One. 2018 Oct 9;13(10):e0204961. doi: 10.1371/journal.pone.0204961 (PMC6177158; doi:10.1371/journal.pone.0204961)
Supplement: S1 File — The data file contains a legend explaining the meaning of each data column and the measurements made by SOMA and the authors. (XLSX) [file pone.0204961.s001.xlsx]

## Sheet: Tabelle1
Patient	Ethnic Group	Sex	Age [years]	Height [cm]	Weight [kg]	BMI [kg/m²]	side	femur length [mm]	prox. distance to isthmus [mm]	rel. prox. distance to isthmus	Curvature [mm]	curvature/femur length	Isthmus diameter [mm]
	Asian	m	20	176	67	21.6296	right	423.4	187.2	0.442135	1329.5	3.14006	5.3
	Asian	f	20				right	382.4	158.2	0.413703	770.4	2.01464	2.9
	Asian	f	21				right	413.9	126.9	0.306596	770.4	1.86132	3.9
	Asian	f	22				left	393.1	177.9	0.452557	857.8	2.18214	5.4
	Asian	m	22				left	439.2	175.7	0.400046	955.1	2.17464	5.3
	Asian	m	22				right	468.4	164.1	0.350342	1056.3	2.25512	6.9
	Asian	f	25	167	54	19.3625	right	440.2	120.3	0.273285	932.4	2.11813	5.6
	Asian	m	26				left	396.5	128.4	0.323834	1023.8	2.58209	4.3
	Asian	f	26	168	55	19.487	left	385.2	159.6	0.41433	851.6	2.2108	3.6
	Asian	m	26				right	449.3	192	0.427331	920.6	2.04897	4.4
	Asian	m	27	179	83	25.9043	right	444.1	200.3	0.451025	1390.9	3.13195	5.4
	Asian	m	27				left	417.5	191.8	0.459401	894.2	2.1418	5
	Asian	m	28				right	444.4	194.9	0.438569	1279.4	2.87894	5.2
	Asian	m	28	178	83	26.1962	left	431.5	190.3	0.44102	1209.7	2.80348	5.5
	Asian	m	29	165	65	23.8751	left	411.4	186.2	0.452601	714.7	1.73724	5.3
	Asian	m	29				right	441.6	214.7	0.486187	1033.5	2.34035	6.1
	Asian	m	30				left	399.9	144.2	0.36059	756.5	1.89172	5
	Asian	m	31				right	444	180.9	0.407432	956.6	2.1545	4.5
	Asian	m	31	170	91	31.4879	left	417	171	0.410072	911.6	2.18609	3.9
	Asian	m	31	171	91	31.1207	left	423.7	206.4	0.487137	789.4	1.86311	5.7
	Asian	f	33				left	414.8	140.6	0.338959	990	2.38669	6.5
	Asian	m	33				left	419.9	149.8	0.356752	793.9	1.89069	5.9
	Asian	m	34	165	68	24.977	right	401.6	175.1	0.436006	805.1	2.00473	4.9
	Asian	m	34				right	433.4	206.7	0.476927	923.7	2.13129	5.3
	Asian	m	34				right	383.1	164.1	0.428348	728.4	1.90133	4
	Asian	m	34				right	410.7	192	0.467495	886.5	2.15851	4.7
	Asian	f	35				left	411.2	175.6	0.427043	911.3	2.2162	3.6
	Asian	m	35				right	445.5	184.7	0.41459	1345.5	3.0202	5.1
	Asian	m	36				left	411.7	212.5	0.516153	876.3	2.12849	5.6
	Asian	m	36				right	416.2	174.7	0.41975	879.3	2.11269	4.5
	Asian	m	37	179	69	21.5349	right	444.9	195.2	0.43875	998.1	2.24343	6.2
	Asian	m	37				left	418	189.2	0.452632	1181	2.82536	5.7
	Asian	m	38	148	80	36.523	right	411.6	110.8	0.269193	699.2	1.69874	5.7
	Asian	m	38	170	80	27.6817	left	397.6	175.4	0.441147	774.8	1.94869	5.3
	Asian	m	39	172	72	24.3375	right	435.8	198.6	0.455714	1118.5	2.56654	5.1
	Asian	m	40				left	421.8	207.5	0.491939	760.7	1.80346	5.8
	Asian	f	40				right	372.3	167.6	0.450175	709.4	1.90545	3.4
	Asian	m	40	170	95	32.872	right	422.3	167.6	0.396874	824.8	1.95311	5.1
	Asian	m	40	175	65	21.2245	right	426.5	134.6	0.315592	773.6	1.81383	4.3
	Asian	m	40				left	409.4	169.1	0.413043	618.8	1.51148	4.7
	Asian	f	40				left	425.1	202.1	0.475418	997.8	2.34721	5.3
	Asian	m	40				left	397	189.3	0.476826	755.7	1.90353	5.9
	Asian	m	40	172	84	28.3937	right	426.5	171.1	0.401172	935.5	2.19343	5.8
	Asian	f	40				right	367.3	154.2	0.41982	811.6	2.20964	3.1
	Asian	m	41	172	72	24.3375	left	428.5	147.4	0.343991	829.7	1.93629	5
	Asian	m	41	176	73	23.5666	right	405.4	227.2	0.560434	1084.3	2.67464	7.5
	Asian	m	41	170	60	20.7612	right	420.3	196.6	0.467761	815	1.93909	4.9
	Asian	m	41	175	72	23.5102	right	434.2	184.3	0.424459	930.5	2.14302	5.5
	Asian	m	41	170	75	25.9516	right	392.8	158.2	0.402749	640.5	1.6306	5.4
	Asian	f	42				right	338.5	101	0.298375	792.9	2.34239	3.3
	Asian	m	42				left	438.5	181.5	0.413911	740.5	1.68871	6.2
	Asian	f	42	153	70	29.903	left	373.5	173.2	0.463722	685.6	1.83561	5.5
	Asian	m	43				left	435.1	133.2	0.306137	940.9	2.16249	5.6
	Asian	f	43	165	60	22.0386	left	412.4	162.9	0.395005	1220.9	2.96048	3.7
	Asian	m	43				left	415.1	171.7	0.413635	1280.8	3.08552	3.9
	Asian	m	43	173	79	26.3958	right	419	198.1	0.472792	963.8	2.30024	5.5
	Asian	f	44				left	383.9	152.5	0.397239	777.7	2.02579	4.2
	Asian	m	44	173	60	20.0474	right	438.1	182.6	0.4168	1205.7	2.75211	4.9
	Asian	m	44				right	421.8	188.7	0.447368	941.1	2.23115	4.1
	Asian	f	45				left	382.9	161	0.420475	1514	3.95403	4.2
	Asian	m	45				left	403.8	184.2	0.456166	1330.9	3.29594	5.8
	Asian	m	45	177	78	24.8971	right	424.9	207.5	0.48835	874.1	2.05719	6.4
	Asian	m	45				left	439.3	183.4	0.417482	961.3	2.18825	5.4
	Asian	f	46	167	65	23.3067	left	381.3	183.9	0.482297	729.5	1.91319	4.6
	Asian	m	46				right	432.6	219.2	0.506704	1409.9	3.25913	4.8
	Asian	m	46	178	83	26.1962	left	419.6	188.1	0.448284	1019.4	2.42946	4.2
	Asian	m	46				right	433.7	182.5	0.420798	915.8	2.1116	5.4
	Asian	m	47	170	61	21.1073	right	416.2	176.4	0.423835	1258.2	3.02307	6.3
	Asian	m	47	180	78	24.0741	left	394.3	171.1	0.433934	889.7	2.2564	5.3
	Asian	f	48	156	70	28.764	left	383.7	180.4	0.470159	1047.2	2.72922	5.1
	Asian	m	48	169	71	24.8591	left	398.2	155.9	0.391512	1453.4	3.64992	5
	Asian	m	48				right	414.6	173.4	0.418234	926.7	2.23517	4.5
	Asian	f	49	158	48	19.2277	left	388.4	171.5	0.441555	1014.3	2.61148	3.8
	Asian	f	49				left	396	138.5	0.349747	894.4	2.25859	5.8
	Asian	m	49				right	445.2	195.8	0.439802	1394.9	3.1332	5.5
	Asian	f	50	162	64	24.3865	left	385.3	183.4	0.475993	758.7	1.96911	5.2
	Asian	f	50	163	68	25.5937	left	386.5	189	0.489004	1013.4	2.62199	5.7
	Asian	f	50				right	387.6	150.8	0.389061	908.4	2.34365	5.3
	Asian	m	50				left	416	174.5	0.419471	719.7	1.73005	5
	Asian	m	50				right	406	188.8	0.465025	1755.8	4.32463	5.8
	Asian	f	51				left	388	199.2	0.513402	980.2	2.52629	4.6
	Asian	m	51	172	76	25.6896	right	410.6	176.3	0.429372	887.4	2.16123	5.3
	Asian	f	52	172	65	21.9713	right	415.4	173.6	0.41791	1125.5	2.70944	3.7
	Asian	m	52				left	398	164.5	0.413317	1122.7	2.82085	4.3
	Asian	f	52				right	375.2	172.7	0.460288	731.7	1.95016	4.1
	Asian	f	52				left	393.5	179.2	0.4554	716.2	1.82008	4.6
	Asian	m	52	175	75	24.4898	left	423.9	167.1	0.394197	779.2	1.83817	5.6
	Asian	m	52				right	422.4	163.1	0.386127	794.2	1.88021	5.3
	Asian	m	52	170	80	27.6817	right	424.1	195.1	0.460033	916.3	2.16058	5.6
	Asian	m	52	172	72	24.3375	right	435.7	215.5	0.494606	877.4	2.01377	5.5
	Asian	f	52	152	90	38.9543	left	362.5	183.9	0.50731	803.9	2.21766	6.6
	Asian	f	53				left	378.6	190	0.501849	729.9	1.92789	5.2
	Asian	m	53				right	457.8	163.5	0.357143	999.4	2.18305	6.3
	Asian	m	53				left	428.9	185.9	0.433434	716.1	1.66962	4.8
	Asian	m	53				left	431	243.1	0.564037	1560.4	3.62042	7.1
	Asian	f	54	155	69	28.7201	right	385	173.4	0.45039	860.3	2.23455	5.1
	Asian	m	54				right	434.9	181.6	0.417567	1023.5	2.35341	5.2
	Asian	m	54	173	57	19.0451	left	435.2	181.4	0.41682	1075.6	2.47151	7.3
	Asian	f	54	163	70	26.3465	right	413.4	160.8	0.38897	887.9	2.1478	4.6
	Asian	m	54				right	402.1	192.6	0.478985	623.8	1.55136	5.3
	Asian	f	55	160	45	17.5781	right	388.7	160.8	0.413687	899.2	2.31335	5.7
	Asian	m	55	174	81	26.7539	right	424.8	219.8	0.51742	814.1	1.91643	4.9
	Asian	m	55	169	67	23.4586	left	395	162.7	0.411899	917.5	2.32278	5
	Asian	m	55				right	402.4	160.5	0.398857	1437.7	3.57281	5.4
	Asian	m	55				left	441.3	184.4	0.417856	820.5	1.85928	4.4
	Asian	m	55	178	86	27.143	right	402.9	176.4	0.437826	729.3	1.81013	5
	Asian	f	56	160	60	23.4375	left	393.1	160.4	0.408039	839.1	2.13457	5.1
	Asian	f	56	155	48	19.9792	right	387.9	173.5	0.44728	1019.4	2.628	4.8
	Asian	m	56	180	77	23.7654	right	441.5	179.3	0.406116	1054.5	2.38845	5.7
	Asian	m	56				right	452.4	204.9	0.452918	1129.9	2.49757	6.9
	Asian	m	56				left	447.5	182.3	0.407374	1289.7	2.88201	4.8
	Asian	f	56	164	65	24.1672	right	405.8	165.4	0.40759	1426.7	3.51577	3.6
	Asian	f	56	164	57	21.1927	right	406	161.9	0.398768	768.1	1.89187	4.2
	Asian	m	56				left	449.2	183.7	0.408949	1411.4	3.14203	4.2
	Asian	m	57	174	78	25.763	left	416.3	173.9	0.417728	868.4	2.086	5.9
	Asian	f	57	157	81	32.8614	right	393.3	158.9	0.404017	1082.1	2.75133	5.1
	Asian	f	57	161	58	22.3757	right	396.9	175.9	0.443185	694.8	1.75057	4.9
	Asian	f	57	157	62	25.1532	left	397.2	151.8	0.382175	1117.2	2.81269	4.8
	Asian	m	57				left	456.1	175.8	0.385442	1113.5	2.44135	6.7
	Asian	m	57	170	82	28.3737	left	415.1	173.1	0.417008	881.8	2.12431	4.8
	Asian	f	58	166	43	15.6046	left	424	201.8	0.475943	1313.6	3.09811	6
	Asian	f	58	154	56	23.6128	left	384.1	187.2	0.487373	1066.5	2.77662	6.8
	Asian	m	58				left	457.7	185.4	0.405069	1115.4	2.43697	5.1
	Asian	m	58	173	69	23.0546	left	427	170	0.398126	835	1.9555	5.7
	Asian	m	58	170	72	24.9135	left	408.4	163.3	0.399853	658.4	1.61214	5.5
	Asian	m	59				right	408.5	162.6	0.398042	874.3	2.14027	4.6
	Asian	m	59				left	424.5	224.1	0.527915	1053	2.48057	6.6
	Asian	m	60	172	65	21.9713	right	412.9	191.1	0.462824	958.8	2.32211	7.2
	Asian	m	60				right	410.6	181.2	0.441305	842.7	2.05236	6.3
	Asian	f	60	166	73	26.4915	right	405.9	173.8	0.428184	729.2	1.7965	7.2
	Asian	f	60	164	58	21.5645	left	410.6	170.8	0.415977	945.6	2.30297	3.8
	Asian	m	60				right	422.1	212.4	0.503198	747.4	1.77067	6.6
	Asian	f	60				left	405.6	102.9	0.253698	749.3	1.84739	6
	Asian	f	61	163	54	20.3244	left	409.2	184.1	0.449902	1053.5	2.57454	4.9
	Asian	f	61	160	48	18.75	left	394.2	155.8	0.395231	766.8	1.94521	5.1
	Asian	m	61				left	412	218.8	0.531068	897.4	2.17816	6.7
	Asian	m	62				left	387	178.5	0.46124	1361.7	3.5186	5.5
	Asian	m	62	170	75	25.9516	right	390.6	206.8	0.529442	650.1	1.66436	5.8
	Asian	m	62				right	418.4	158.7	0.379302	727.8	1.73948	5.1
	Asian	m	62	168	90	31.8878	right	428.8	168.8	0.393657	752	1.75373	4.1
	Asian	m	62	164	52	19.3337	left	404	223.2	0.552475	693.1	1.71559	7.9
	Asian	m	62				right	414.3	175.6	0.423847	797.3	1.92445	6.3
	Asian	f	62	158	57	22.8329	right	389.1	212.5	0.546132	975.7	2.50758	5
	Asian	m	62				left	421.5	186.2	0.441756	1013.7	2.40498	5.2
	Asian	m	62	172	78	26.3656	left	439.1	177.3	0.40378	923.3	2.10271	6.9
	Asian	m	62				right	456.1	181.8	0.398597	992.1	2.17518	5.7
	Asian	m	63				left	389.9	162.4	0.416517	1088.6	2.792	4.9
	Asian	f	63				right	396.6	176.1	0.444024	953.6	2.40444	4.5
	Asian	f	64				right	390.1	183.8	0.471161	785.2	2.01282	6.3
	Asian	m	64				right	390.4	171.7	0.439805	1443.1	3.69647	6.2
	Asian	f	64				right	396.3	148.3	0.374211	735.8	1.85667	4
	Asian	m	64				left	409	156.3	0.382152	831.7	2.0335	5.7
	Asian	m	64	168	41	14.5266	right	412	187.2	0.454369	954.7	2.31723	4.3
	Asian	f	64	156	56	23.0112	left	382.6	171.6	0.44851	882.8	2.30737	3.8
	Asian	m	64	174	73	24.1115	left	437.5	172.8	0.394971	1203.2	2.75017	6.3
	Asian	m	64				left	427.1	180.1	0.421681	1111.9	2.60337	6.3
	Asian	m	64				right	398.1	147.4	0.370259	810.2	2.03517	6.3
	Asian	f	65	152	40	17.313	left	387	191.3	0.494315	915.7	2.36615	4.3
	Asian	f	65				right	371.3	147.1	0.396176	834.6	2.24778	5.9
	Asian	f	65	162	88	33.5315	left	394.3	161.1	0.408572	960.6	2.43622	6.2
	Asian	m	65	174	81	26.7539	right	429.3	199.3	0.464244	746.2	1.73818	6.2
	Asian	f	65	158	70	28.0404	right	417.4	202.9	0.486104	1255.6	3.00815	6.2
	Asian	m	65				left	424.1	213.7	0.503891	694	1.63641	7.5
	Asian	f	65	159	65	25.711	left	405.3	177.6	0.438194	1085	2.67703	5.9
	Asian	m	65				left	408.4	159.1	0.389569	769.5	1.88418	5.1
	Asian	m	65	175	75	24.4898	right	403	170.1	0.422084	661.4	1.64119	5.5
	Asian	m	66	175	76	24.8163	left	397.9	172.2	0.432772	748.5	1.88113	5.9
	Asian	m	66				right	407.1	166.8	0.409727	1102.2	2.70744	5.2
	Asian	f	66	151	46	20.1746	right	370.7	182	0.490963	867.1	2.33909	5.4
	Asian	m	66				left	417.8	186.4	0.446146	1119.5	2.67951	5.4
	Asian	m	66				right	431.6	186.6	0.432345	713.1	1.65222	5.9
	Asian	f	67	153	50	21.3593	right	385.8	170.2	0.441161	629.8	1.63245	4.4
	Asian	m	67	173	76	25.3934	right	386.6	166.5	0.430678	832	2.1521	5.1
	Asian	f	67				right	372.1	176.1	0.47326	1027.8	2.76216	5.3
	Asian	m	67				left	448.2	237.8	0.530567	1104.7	2.46475	6.2
	Asian	m	67	167	70	25.0995	right	419.8	172.4	0.410672	926.4	2.20677	4.5
	Asian	m	67	166	58	21.048	right	398.7	213.5	0.53549	628.6	1.57662	5.7
	Asian	f	67	155	61	25.3902	left	391.6	165.1	0.421604	1294.6	3.30592	7.3
	Asian	m	67				left	398.4	181.8	0.456325	1029	2.58283	4.3
	Asian	m	67	165	60	22.0386	left	405.4	226.6	0.558954	906.5	2.23606	4.8
	Asian	f	67	156	49	20.1348	right	389.2	183.7	0.471994	946	2.43063	5.4
	Asian	m	67	176	83	26.7949	left	417.9	190.4	0.455611	996.6	2.38478	5.9
	Asian	m	67	172	74	25.0135	right	394.2	164.4	0.417047	792.8	2.01116	3.9
	Asian	f	68	151	53	23.2446	right	355.1	166	0.467474	819.9	2.30893	4.9
	Asian	f	68	163	70	26.3465	left	408	154.5	0.378676	1245.5	3.0527	5.2
	Asian	m	68				right	414.4	213.3	0.51472	953.9	2.30188	7
	Asian	m	68				right	422.9	174.5	0.412627	774.8	1.83211	5.1
	Asian	m	68	178	72	22.7244	right	479	157.4	0.328601	884.6	1.84676	4.2
	Asian	m	68	172	46	15.5489	left	420.1	147.5	0.351107	1077	2.56368	9.4
	Asian	m	68	165	61	22.4059	left	397.4	175.8	0.442375	1306.6	3.28787	5.7
	Asian	m	68	169	78	27.31	right	407.1	178.8	0.439204	835.4	2.05208	4.9
	Asian	f	69	160	45	17.5781	left	399.9	182.9	0.457364	1179	2.94824	5.9
	Asian	f	69	154	67	28.251	right	387.6	183.1	0.472394	1051.5	2.71285	3.6
	Asian	m	69	167	78	27.968	left	415.2	194.8	0.469171	917.8	2.2105	6
	Asian	f	69	161	50	19.2894	right	404.4	191.7	0.474036	826.9	2.04476	6.6
	Asian	f	69	161	68	26.2336	right	406.3	180.6	0.444499	756.5	1.86192	5.1
	Asian	m	69	155	55	22.8928	right	391.5	177.6	0.45364	750.3	1.91648	5.3
	Asian	f	70	157	58	23.5304	left	388	217.2	0.559794	1262	3.25258	5.7
	Asian	m	70	172	74	25.0135	left	413.4	160.5	0.388244	961.2	2.32511	8.8
	Asian	m	70	170	68	23.5294	left	425	181.3	0.426588	900.3	2.11835	5.4
	Asian	m	70				left	425.8	177.1	0.415923	758.9	1.78229	4.5
	Asian	m	70	174	77	25.4327	right	432.9	196.7	0.454377	797.6	1.84246	6
	Asian	m	70	170	78	26.9896	left	438.3	188.6	0.430299	1156.4	2.63838	6.4
	Asian	f	70	161	63	24.3046	left	379.9	164.2	0.432219	1093.7	2.87892	4.9
	Asian	f	70	158	80	32.0461	right	398.8	167.9	0.421013	710	1.78034	5.8
	Asian	f	70	143	42	20.5389	right	366.1	176.4	0.481836	727.1	1.98607	4.4
	Asian	f	71	160	50	19.5312	right	375.8	164.5	0.437733	658	1.75093	4.3
	Asian	f	71				left	378.5	183.7	0.485337	843.1	2.22748	5.2
	Asian	f	71				left	345.2	164.8	0.477404	776.5	2.24942	4.5
	Asian	f	71	154	46	19.3962	left	392.5	193.6	0.493248	807.5	2.05732	6
	Asian	m	71	172	67	22.6474	right	417.7	200.6	0.480249	1102.2	2.63874	6.8
	Asian	m	71	176	83	26.7949	left	419.2	177.6	0.423664	1065.1	2.54079	6.1
	Asian	f	71	165	80	29.3848	right	428.8	186	0.433769	727.5	1.6966	6.4
	Asian	m	71	172	73	24.6755	left	394.3	168.5	0.42734	1074.1	2.72407	5.2
	Asian	f	71	151	45	19.736	left	374.1	121.7	0.325314	574.2	1.53488	5.5
	Asian	m	71	175	85	27.7551	left	432.6	176.6	0.408229	806.9	1.86523	4.6
	Asian	f	72	148	58	26.4792	left	387.2	170.5	0.440341	773.2	1.9969	5.2
	Asian	f	72	156	54	22.1893	left	381.6	171.7	0.449948	1221.3	3.20047	6.3
	Asian	f	72				left	405.3	171.3	0.42265	1051	2.59314	5.4
	Asian	m	72	176	82	26.4721	right	413.6	168.3	0.406915	1060.8	2.5648	5.2
	Asian	m	72	167	64	22.9481	left	410.9	170	0.413726	599	1.45778	4.3
	Asian	f	72	150	53	23.5556	left	377.7	165	0.436855	775.6	2.05348	5.3
	Asian	m	72	173	78	26.0617	left	395	199.7	0.50557	727.5	1.84177	6.4
	Asian	f	73	154	40	16.8663	left	384.6	168	0.436817	844	2.19449	5.7
	Asian	f	73	156	58	23.833	right	387.2	180.4	0.465909	981.5	2.53487	6.6
	Asian	m	73	160	40	15.625	left	387.5	184.6	0.476387	863.3	2.22787	6.6
	Asian	f	73	150	45	20	left	388.2	157.2	0.404946	551.8	1.42143	6.1
	Asian	f	73				right	389.4	157.9	0.405496	851.2	2.18593	4.7
	Asian	m	73	170	70	24.2215	right	423.4	203.6	0.480869	906.9	2.14195	5.3
	Asian	f	73	158	59	23.634	left	395.1	173.8	0.439889	1027.5	2.60061	5.4
	Asian	m	73	167	53	19.0039	left	421.5	256.8	0.609253	854.5	2.02728	6.6
	Asian	f	73	147	44	20.3619	left	381.4	190.3	0.498951	735.4	1.92816	6.4
	Asian	f	73	158	48	19.2277	left	369.7	184.6	0.499324	688.1	1.86124	5.5
	Asian	m	74	164	55	20.4491	right	400.4	178.6	0.446054	656.1	1.63861	4.2
	Asian	m	74				left	423.4	197.2	0.465753	1291.5	3.05031	6.1
	Asian	m	74	175	79	25.7959	left	429.6	172.4	0.401304	1131.8	2.63454	7.4
	Asian	m	74	176	81	26.1493	left	432.4	164.2	0.379741	1001.2	2.31545	5.7
	Asian	m	74	180	110	33.9506	right	436.3	187.5	0.42975	861.5	1.97456	5.8
	Asian	m	74	180	90	27.7778	right	418	154.4	0.369378	869.5	2.08014	4.4
	Asian	m	74				left	419.5	191	0.455304	670.7	1.59881	5.9
	Asian	f	74	154	51	21.5045	left	408.9	194.3	0.475177	1030.7	2.52067	5.2
	Asian	f	74				right	392.3	151.9	0.387204	788.6	2.0102	6.1
	Asian	m	75				left	429	194.3	0.452914	862.1	2.00956	4.3
	Asian	m	75	172	71	23.9995	right	405.8	194.4	0.479054	1116.1	2.75037	5.7
	Asian	m	75	160	54	21.0938	left	397.6	194.8	0.48994	735.8	1.8506	7.4
	Asian	m	75	170	50	17.301	left	417.5	232.9	0.557844	938.9	2.24886	8.5
	Asian	f	75	158	50	20.0288	right	398.7	179	0.448959	903.6	2.26637	6
	Asian	f	75	147	50	23.1385	right	382	161.9	0.423822	502.8	1.31623	7.2
	Asian	m	75	168	73	25.8645	left	411.2	164.3	0.399562	633.7	1.5411	4.2
	Asian	f	76	155	52	21.6441	right	387.1	187.8	0.485146	791.4	2.04443	6.2
	Asian	m	76	176	72	23.2438	right	392.7	169	0.430354	632.9	1.61166	5.6
	Asian	m	76	177	80	25.5354	left	405.5	178.6	0.440444	1047.1	2.58224	5.7
	Asian	f	77	155	47	19.563	left	388.3	191.9	0.494206	1032.8	2.6598	6.2
	Asian	m	77	174	66	21.7994	left	413.9	196.1	0.473786	824.8	1.99275	5.8
	Asian	m	77	173	73	24.3911	left	408.2	214.1	0.524498	1171	2.86869	6.9
	Asian	f	77	155	56	23.3091	right	378.7	144	0.380248	861.7	2.27542	4.9
	Asian	f	77	167	75	26.8923	right	412.2	210.9	0.511645	579.4	1.40563	5.9
	Asian	f	77	164	54	20.0773	left	392.4	179	0.456167	803	2.04638	5.6
	Asian	m	77	150	55	24.4444	left	364.4	157.1	0.43112	1321.6	3.62678	5.1
	Asian	f	78	148	56	25.5661	right	368.8	163.2	0.442516	569.6	1.54447	6.1
	Asian	m	78				right	404.1	158.8	0.392972	1004.7	2.48627	4.4
	Asian	f	78	150	43	19.1111	left	387.7	145.6	0.375548	722.9	1.86459	5.1
	Asian	m	78				left	432.4	172.8	0.39963	1387.9	3.20976	6.1
	Asian	f	78	155	53	22.0604	left	400.4	179.6	0.448551	948.2	2.36813	6.1
	Asian	m	78	168	65	23.03	right	428.3	191.5	0.447117	1072.1	2.50315	4.7
	Asian	m	78	175	77	25.1429	left	415.7	181.4	0.436372	1175.2	2.82704	5.6
	Asian	f	78	158	59	23.634	left	387.5	180.1	0.464774	844.9	2.18039	6.3
	Asian	m	78	170	72	24.9135	right	420.9	184.2	0.437634	621.4	1.47636	5.8
	Asian	m	78				right	460.7	186.1	0.403951	964.7	2.09399	4.7
	Asian	m	78	162	54	20.5761	right	386.1	194.2	0.502979	786	2.03574	5.5
	Asian	m	79	165	38	13.9578	right	386.6	172.6	0.446456	669.9	1.7328	5.7
	Asian	f	79	153	47	20.0777	left	386.8	168.3	0.435109	770.5	1.99199	7.2
	Asian	f	79	153	42	17.9418	right	375.2	158.1	0.421375	814.4	2.17058	4
	Asian	m	79				left	426.5	176.1	0.412896	931.8	2.18476	4.6
	Asian	m	79	175	81	26.449	left	395.3	201.6	0.509992	888.4	2.24741	5.5
	Asian	m	79	177	85	27.1314	left	413.6	205.4	0.496615	909.9	2.19995	7
	Asian	m	79	167	41	14.7011	right	424	230.2	0.542925	1022.5	2.41156	8
	Asian	f	79	161	61	23.533	left	435.3	122	0.280266	806.8	1.85343	8.3
	Asian	m	80	152	44	19.0443	right	391.1	178.7	0.456916	587.4	1.50192	5.6
	Asian	f	80	156	58	23.833	left	396.6	190.1	0.479324	791.5	1.99571	6.8
	Asian	f	80	166	65	23.5883	right	400.4	165	0.412088	620.6	1.54995	7.2
	Asian	f	80	162	68	25.9107	left	404.3	201.6	0.49864	872.2	2.15731	5.3
	Asian	f	80	155	53	22.0604	left	395.4	195.3	0.49393	733.3	1.85458	6.6
	Asian	m	80	171	68	23.255	left	384.6	163.2	0.424337	778.1	2.02314	5.1
	Asian	f	80	153	51	21.7865	left	390.4	164.6	0.421619	740.8	1.89754	6.6
	Asian	m	80				left	408.9	140.7	0.344094	1082.6	2.64759	5.2
	Asian	m	80	176	71	22.921	right	430.8	190.3	0.441736	1183.8	2.74791	7.1
	Asian	m	80				left	420.7	170.5	0.405277	801.6	1.9054	5.1
	Asian	f	81	143	50	24.4511	right	388.5	167.5	0.431145	791.1	2.03629	5
	Asian	f	81	158	51	20.4294	right	390.5	168.4	0.431242	730.8	1.87145	5.5
	Asian	f	81	150	49	21.7778	left	376.4	174.9	0.464665	915	2.43092	7.5
	Asian	f	81	149	43	19.3685	left	369.8	163.9	0.443213	1019.4	2.75663	5.8
	Asian	f	81	158	53	21.2306	left	405.2	171.4	0.423001	890.4	2.19743	5.7
	Asian	f	81	158	57	22.8329	left	398.3	165.3	0.415014	955.3	2.39844	4.9
	Asian	m	81	170	50	17.301	right	414	187.8	0.453623	745.9	1.80169	5.2
	Asian	m	81	163	70	26.3465	left	439.1	208.9	0.475746	987.3	2.24846	5.5
	Asian	f	81	165	61	22.4059	right	392.5	186	0.473885	815.9	2.07873	5.6
	Asian	m	81	164	50	18.5901	left	439.9	201.5	0.458059	1270.4	2.88793	8.1
	Asian	f	81	148	45	20.5442	right	390	148.1	0.379744	1164.4	2.98564	5.7
	Asian	m	81	167	57	20.4382	left	393.6	181.7	0.461636	1037	2.63465	5.2
	Asian	m	81	170	48	16.609	right	430.6	202.9	0.471203	1015	2.35718	6.6
	Asian	m	81	169	70	24.5089	right	422	202.1	0.47891	827.7	1.96137	5.7
	Asian	f	82	153	45	19.2234	left	388.1	160.7	0.414069	634.3	1.63437	6
	Asian	f	82	155	49	20.3954	left	393.8	167.8	0	768.9	0	5.3
	Asian	f	82	165	63	23.1405	right	396.7	247.9	0.624905	687.8	1.7338	7.6
	Asian	m	82				left	422.3	178.3	0.422212	1015.6	2.40493	4.6
	Asian	f	82	164	40	14.8721	left	412	158.5	0.384709	888.6	2.1568	4.3
	Asian	f	82	160	65	25.3906	right	404.8	173.1	0.427619	791.3	1.95479	6.1
	Asian	m	82	148	48	21.9138	right	387.9	176.7	0.45553	714.7	1.84249	5.4
	Asian	m	82	167	68	24.3824	right	446.5	195.5	0.43785	1168.1	2.61613	6.8
	Asian	f	82	145	48	22.83	right	379.6	189.8	0.5	851.8	2.24394	5.5
	Asian	m	82	169	76	26.6097	left	420.6	204.2	0.485497	814.6	1.93676	5.5
	Asian	f	83	155	55	22.8928	right	386.2	171.8	0.444847	732.4	1.89643	4.9
	Asian	f	83	151	52	22.806	left	389.9	172	0.441139	864	2.21595	4.7
	Asian	f	83	149	54	24.3232	left	395.4	128	0.323723	643.8	1.62822	8.3
	Asian	m	83	159	63	24.9199	right	397.1	170.7	0.429867	810.1	2.04004	5.5
	Asian	m	83	165	52	19.1001	left	397.9	190	0.477507	783.6	1.96934	5.7
	Asian	m	84	171	72	24.623	right	432.8	193.9	0.448013	1076.7	2.48775	5.8
	Asian	f	84	150	38	16.8889	left	384	151.4	0.394271	762.3	1.98516	8.4
	Asian	m	84	157	45	18.2563	left	400.1	221.4	0.553362	789.2	1.97251	6.6
	Asian	f	85	160	45	17.5781	right	395.9	181.3	0.457944	661.4	1.67062	8.3
	Asian	m	85	162	43	16.3847	right	428	205	0.478972	685.1	1.6007	6.1
	Asian	f	85	158	40	16.0231	left	391.9	185.3	0.472825	731	1.86527	5.3
	Asian	f	85	142	32	15.8699	right	370	162.9	0.44027	711.9	1.92405	7.6
	Asian	f	86	157	37	15.0108	right	384.6	185.1	0.481279	645.5	1.67837	5.9
	Asian	m	86				right	412.6	177.5	0.430199	1027.5	2.49031	4.1
	Asian	m	86				right	426.8	168.6	0.395033	854.3	2.00164	5.1
	Asian	f	86	158	43	17.2248	right	387.4	183.4	0.473412	753.3	1.9445	5.8
	Asian	m	86	166	54	19.5965	right	428.8	168.5	0.392957	895.8	2.08909	7.4
	Asian	f	86	148	52	23.74	right	389.3	205.9	0.528898	535.6	1.3758	8.3
	Asian	f	87	165	48	17.6309	left	386.6	137.3	0.355147	781.3	2.02095	4.8
	Asian	f	87	152	52	22.5069	right	401.2	184.9	0.460867	813.8	2.02841	5.7
	Asian	f	87	150	43	19.1111	right	368.8	161.5	0.437907	994.1	2.6955	6
	Asian	f	88	151	54	23.6832	right	389.6	161.3	0.414014	839.8	2.15554	6.3
	Asian	f	88	167	54	19.3625	right	420.2	200.9	0.478106	943.6	2.2456	6.2
	Asian	m	88	161	61	23.533	left	392	171	0.436224	1142.4	2.91429	6.8
	Asian	f	88	153	47	20.0777	left	397.6	211.4	0.53169	613.5	1.54301	7.4
	Asian	f	88				left	373.4	157.4	0.421532	710.7	1.90332	4
	Asian	m	88	153	51	21.7865	left	412.1	197.5	0.479253	710	1.72288	5.6
	Asian	m	88	158	50	20.0288	right	416.2	227.2	0.545891	1091.9	2.6235	6.7
	Asian	m	89	158	58	23.2335	right	409.1	147.8	0.361281	1161	2.83794	7.8
	Asian	f	89	160	70	27.3438	right	393.8	172.2	0.437278	871.9	2.21407	6.8
	Asian	f	89	149	39	17.5668	right	377.5	160.9	0.426225	832	2.20397	7.5
	Asian	f	91	145	48	22.83	left	392	205.1	0.523214	689.6	1.75918	7
	Asian	m	91	165	53	19.4674	left	407.8	176.3	0.43232	615	1.50809	5.3
	Asian	f	91	148	42	19.1746	right	388.7	213.1	0.548238	712.9	1.83406	7.1
	Asian	m	92	153	38	16.2331	right	422.8	194.5	0.460028	942.9	2.23013	8
	Asian	m	93	165	60	22.0386	right	406.4	180.1	0.443159	776.6	1.91093	5.1
	Asian	f	95	150	43	19.1111	right	384.1	150.7	0.392346	767.4	1.99792	6.5
	Caucasian	m	19	160	55	21.4844	left	429.9	157.8	0.367062	1060.4	2.46662	5.1	-6.5	± 28
	Caucasian	f	22	156	44	18.0802	right	376.9	155.9	0.413638	989.7	2.6259	3.8	5.5
	Caucasian	f	23	165	95	34.8944	right	400.5	128.4	0.320599	1221.5	3.04994	3.7	13.4
	Caucasian	m	23	166	55	19.9594	right	399.8	184.6	0.461731	620.5	1.55203	5.6	-6.7
	Caucasian	f	21	165	65	23.8751	left	445.5	164.3	0.368799	1201.5	2.69697	4.1	-6.3
	Caucasian	m	20	183	115	34.3396	right	457.8	195	0.42595	809.5	1.76824	4.9	10.6
	Caucasian	f	27	168	55	19.487	right	426.6	141.2	0.330989	1124.7	2.63643	4.7	13.6
	Caucasian	f	24	165	65	23.8751	right	402.5	106.9	0.26559	845.2	2.09988	4.9	-6
	Caucasian	f	24	162	57	21.7193	left	387.9	146.4	0.377417	1265	3.26115	3.3	-2.7
	Caucasian	f	27				right	448.9	174.3	0.388282	1061.8	2.36534	5	0.4
	Caucasian	m	27	176	49	15.8187	right	453.9	168.8	0.371888	1386.9	3.05552	4.2	-9.8
	Caucasian	f	25	160	50	19.5312	right	414.8	171	0.412247	1001.5	2.41442	3.3	2.7
	Caucasian	m	27	172	65	21.9713	right	451.9	171.2	0.378845	1028	2.27484	4	-7.5
	Caucasian	m	30	170	70	24.2215	right	428.3	174.1	0.406491	1039.8	2.42774	4.7	3.2
	Caucasian	f	30	169	58	20.3074	left	425.1	180.8	0.425312	773.6	1.81981	5	-13.7
	Caucasian	f	30	170	57	19.7232	left	435.6	167.4	0.384298	823.5	1.8905	3.9	6
	Caucasian	f	29	160	80	31.25	right	392.4	160	0.407747	799.4	2.03721	4	7.5
	Caucasian	m	33	187	78	22.3055	left	458.5	143.2	0.312323	1174.5	2.56161	4.8	-14.5
	Caucasian	m	33	165	60	22.0386	left	424.2	172.3	0.406176	910	2.14521	3.5	-7.2
	Caucasian	f	30	165	50	18.3655	left	423.7	172.2	0.40642	1046.8	2.47062	4.6	0
	Caucasian	f	35	175	85	27.7551	left	430.8	173	0.401578	783.3	1.81825	3.7	-16
	Caucasian	m	34	172	90	30.4218	right	420.5	169.6	0.403329	830.3	1.97455	4.8	-0.6
	Caucasian	f	32	160	63	24.6094	left	406.6	144.3	0.354894	1123.7	2.76365	4.4	-5
	Caucasian	f	34	160	100	39.0625	left	435.5	139.3	0.319862	807.4	1.85396	4.8	-2.1
	Caucasian	f	34	160	70	27.3438	right	382.5	168.7	0.441046	1024.3	2.67791	3.6	0.6
	Caucasian	m	35				left	407.2	148.7	0.365177	885.1	2.17362	4.7	3.5
	Caucasian	m	36	195	98	25.7725	left	424.6	180.2	0.424399	811.9	1.91215	2.9	-13.4
	Caucasian	f	35	175	62	20.2449	left	442.4	166.3	0.375904	1147.4	2.59358	3.7	3.1
	Caucasian	f	36	163	145	54.5749	left	423.7	125	0.29502	912.9	2.15459	4.8	-12
	Caucasian	f	34	160	50	19.5312	right	420.8	209.5	0.497861	975.9	2.31915	6.1	-4.6
	Caucasian	f	39	171	54	18.4672	right	445.2	184.5	0.41442	1540.8	3.46092	4.6	-0.3
	Caucasian	m	35	170	75	25.9516	left	417.6	212.6	0.5091	1057.7	2.53281	4.8	0.4
	Caucasian	f	36	168	51	18.0697	right	424.3	168.1	0.396182	932.5	2.19774	4.3	-12.7
	Caucasian	f	37	160	50	19.5312	left	397.9	166.8	0.419201	1635.8	4.11108	3.5	-0.3
	Caucasian	f	40	175	72	23.5102	right	437.1	178.6	0.408602	899.2	2.0572	5.2	-1.3
	Caucasian	f	42	176	74	23.8895	right	441.6	208.4	0.47192	1045.6	2.36775	4.3	-19.8
	Caucasian	f	38				left	373.5	179.5	0.480589	604.9	1.61954	4.4	-1.2
	Caucasian	f	39	168	90	31.8878	left	423	169.6	0.400946	854.8	2.0208	3.6	-0.7
	Caucasian	f	40	160	75	29.2969	left	427.1	176.5	0.413252	1191.7	2.79021	4.5	-0.6
	Caucasian	m	40	171	82	28.0428	right	409.8	163.4	0.398731	700.2	1.70864	5.2	-0.4
	Caucasian	f	42	175	80	26.1224	left	425	170.3	0.400706	990.5	2.33059	4.4	0.1
	Caucasian	f	42	157	52	21.0962	left	395.9	189.5	0.478656	1049.2	2.65016	4.4	1.1
	Caucasian	m	41				left	424.6	200.5	0.472209	1167.4	2.74941	4.9	1.9
	Caucasian	f	42	152	44	19.0443	left	359	150.3	0.418663	813.1	2.2649	3.8	8.3
	Caucasian	m	42				right	436.9	206.4	0.472419	745	1.7052	6	-8.4
	Caucasian	f	42				left	408.7	158.2	0.387081	868.8	2.12576	3.6	-3.3
	Caucasian	m	39				right	420.4	174.3	0.414605	786.3	1.87036	4.5	-0.1
	Caucasian	f	39	175	72	23.5102	left	433.6	175.7	0.405212	816.8	1.88376	3.8	0.6
	Caucasian	f	41	160	71	27.7344	right	392.1	163.9	0.418006	1100.6	2.80694	4.8	0.7
	Caucasian	f	43	160	45	17.5781	right	357	174.1	0.487675	485.5	1.35994	3.7	-18.5
	Caucasian	m	40	176	81	26.1493	right	437.1	170.6	0.3903	924.8	2.11576	4.3	1.4
	Caucasian	f	43	160	80	31.25	right	361.6	156.7	0.433352	706.4	1.95354	2.5	11.9
	Caucasian	f	43	171	70	23.939	right	436.9	174.6	0.399634	1098.3	2.51385	3.7	-1.8
	Caucasian	f	45	159	80	31.6443	left	412.9	170	0.411722	738.4	1.78833	3.7	-0.5
	Caucasian	f	43	165	50	18.3655	right	414.8	155.5	0.374879	1076.1	2.59426	3.6	0.3
	Caucasian	m	44	167	74	26.5338	right	411.6	169.4	0.411565	784	1.90476	4.9	7.4
	Caucasian	f	46	175	55	17.9592	left	409	192.1	0.469682	1175.2	2.87335	4.1	-25.1
	Caucasian	f	45	167	64	22.9481	left	438.6	174.5	0.397857	1277.2	2.91199	3.9	-0.5
	Caucasian	f	45	172	55	18.5911	right	421.6	171.6	0.407021	1287	3.05266	4.6	0.2
	Caucasian	f	47	170	86	29.7578	left	405.5	175	0.431566	677.5	1.67078	3.8	-22.6
	Caucasian	f	43	160	80	31.25	left	403.2	136	0.337302	668.8	1.65873	3.6	0.6
	Caucasian	f	43	168	75	26.5731	left	424.2	170.8	0.40264	972.2	2.29184	4.8	0.7
	Caucasian	f	45	167	65	23.3067	right	436.9	176.3	0.403525	808.6	1.85077	3.3	2.4
	Caucasian	f	48	156	80	32.8731	left	409	158.7	0.38802	759	1.85575	5	-27.7
	Caucasian	m	48				left	436.6	178.3	0.408383	1370.4	3.1388	4.3	-4
	Caucasian	f	45	170	90	31.1419	right	422.6	200.9	0.47539	880.5	2.08353	3.8	-3
	Caucasian	f	48	173	78	26.0617	right	434	166.2	0.382949	1210.1	2.78825	4.8	-0.3
	Caucasian	f	47	168	43	15.2353	right	415.6	166.2	0.399904	953	2.29307	3.8	0.6
	Caucasian	f	48	160	95	37.1094	left	391.7	159.5	0.407199	772.4	1.97192	3.9	2.6
	Caucasian	f	47	170	50	17.301	right	399.9	165.1	0.412853	752.4	1.88147	3.7	-16.2
	Caucasian	m	49	165	55	20.202	right	397.8	150.6	0.378582	1093.4	2.74862	3.1	0.4
	Caucasian	f	46	166	62	22.4996	left	412.5	171.9	0.416727	1030.8	2.49891	5	2.1
	Caucasian	f	49	165	97	35.629	left	399.7	208.2	0.520891	961.2	2.4048	3.9	-11.3
	Caucasian	f	47	165	60	22.0386	right	397	171.3	0.431486	849.3	2.13929	3.4	-1
	Caucasian	m	49				right	445.3	228.6	0.513362	1027.2	2.30676	9.1	-0.1
	Caucasian	f	50	157	78	31.6443	right	403.9	180.7	0.447388	1063.7	2.63357	5.3	-18.6
	Caucasian	f	49	162	74	28.1969	right	403.4	164.8	0.408528	914	2.26574	4.1	-16.9
	Caucasian	f	48	163	140	52.693	left	402.6	128.9	0.320169	829.9	2.06135	3.6	-15
	Caucasian	f	48	169	70	24.5089	left	416.8	175.7	0.421545	902.6	2.16555	3.8	-0.8
	Caucasian	m	51	159	67	26.5021	left	406.2	180.3	0.44387	761.6	1.87494	4.3	-0.2
	Caucasian	f	51	168	80	28.3447	right	401.4	172.5	0.429746	780.3	1.94395	3.8	-13.4
	Caucasian	f	53	160	59	23.0469	left	409.3	178.6	0.436355	930.7	2.27388	2.9	1.3
	Caucasian	m	52	170	80	27.6817	left	417	226.2	0.542446	851.2	2.04125	7.9	-1.6
	Caucasian	f	52	160	49	19.1406	left	399.6	197.5	0.494244	809.4	2.02553	5.2	-1.6
	Caucasian	f	52	157	65	26.3702	right	376.5	166	0.440903	1064	2.82603	4.5	-1.3
	Caucasian	f	54	161	69	26.6193	right	394.6	160.4	0.406488	822	2.08312	5.3	-1.1
	Caucasian	f	51	167	61	21.8724	right	424.6	181.6	0.427697	1052.6	2.47904	5	-0.7
	Caucasian	m	50	170	70	24.2215	left	422.9	183.8	0.434618	880.5	2.08205	4.4	-0.5
	Caucasian	m	53	168	96	34.0136	left	424.4	174.2	0.410462	1307.9	3.08176	4.9	-0.3
	Caucasian	f	50	170	57	19.7232	right	435.8	178.9	0.410509	994	2.28086	4.2	-0.1
	Caucasian	f	52	156	48	19.7239	right	354.8	134.7	0.379651	587.7	1.65643	4.1	7.7
	Caucasian	f	52	170	80	27.6817	left	404.4	170.5	0.421612	689.3	1.7045	3.8	-25.8
	Caucasian	m	55	186	90	26.0146	right	458	236.6	0.516594	904.1	1.97402	5.7	-0.2
	Caucasian	f	52	165	83	30.4867	right	429	210	0.48951	843.5	1.9662	4.7	-0.1
	Caucasian	f	52	173	95	31.7418	right	430.1	178.9	0.41595	939.4	2.18414	4	0.9
	Caucasian	f	55	160	48	18.75	right	386.8	169.7	0.438728	793.8	2.05222	3.8	-1.8
	Caucasian	m	56	186	102	29.4832	left	436	201.1	0.461239	818.4	1.87706	7	-1.1
	Caucasian	m	56	185	80	23.3747	left	435.9	176.6	0.405139	792.5	1.81808	4.3	-0.7
	Caucasian	f	54				right	413.5	200.1	0.483918	953.4	2.30568	4.9	-0.1
	Caucasian	f	56	170	75	25.9516	right	402.1	203.7	0.50659	711.6	1.76971	5.4	0
	Caucasian	f	53	173	98	32.7442	left	391.8	174.9	0.446401	772.4	1.97141	5.5	-3.1
	Caucasian	f	53	169	90	31.5115	right	426.5	175.6	0.411723	662.3	1.55287	4.9	-1.7
	Caucasian	f	56	169	86	30.111	left	395.1	156.3	0.395596	989.8	2.50519	4.1	-0.1
	Caucasian	m	53	156	67	27.5312	right	402.3	168	0.417599	629.5	1.56475	5.9	0.1
	Caucasian	m	53	173	66	22.0522	right	440	188.6	0.428636	1111.1	2.52523	4.5	1.3
	Caucasian	f	54				right	400.8	190	0.474052	755.3	1.88448	5.8	2.1
	Caucasian	m	56	163	69	25.9701	left	398.6	172.1	0.431761	923	2.3156	4.9	-5.5
	Caucasian	f	58	159	106	41.9287	left	388.3	180.3	0.464332	930.5	2.39634	4.3	-0.4
	Caucasian	m	58	173	95	31.7418	right	441.7	188.3	0.426307	764.8	1.73149	5.2	-0.2
	Caucasian	m	54	170	50	17.301	right	451.1	202.1	0.448016	827.3	1.83396	6	1.3
	Caucasian	m	56	174	76	25.1024	right	446.1	191.9	0.430173	804.8	1.80408	4.3	1.4
	Caucasian	m	58	170	70	24.2215	left	404.1	187.5	0.463994	793	1.96239	7.2	1.7
	Caucasian	f	58	189	78	21.8359	right	402.4	170.7	0.424205	1238.5	3.07778	4.5	3.6
	Caucasian	f	56	169	74	25.9095	right	445.5	186.6	0.418855	1090	2.44669	4.6	3.7
	Caucasian	m	55	174	84	27.7447	left	419.1	174.8	0.417084	1077.4	2.57075	4.8	-2.8
	Caucasian	f	57	172	93	31.4359	left	395.4	158.1	0.399848	993.2	2.51189	4.3	-2.1
	Caucasian	f	56	157	57	23.1247	right	397.8	165.5	0.416038	693.5	1.74334	4.7	-0.9
	Caucasian	f	58				right	397.5	177.7	0.447044	781.6	1.96629	3.6	-0.3
	Caucasian	m	57	176	79	25.5036	right	455.7	181.6	0.398508	1066.3	2.33992	5.5	0.4
	Caucasian	m	55	175	70	22.8571	left	414.2	178.7	0.431434	803.5	1.93988	4.4	0.9
	Caucasian	f	59	169	54	18.9069	left	424.1	196.2	0.462627	1352	3.18793	3.8	-0.1
	Caucasian	f	57				left	384.2	174.9	0.455232	686.6	1.78709	5.2	-0.1
	Caucasian	m	59				right	457.3	193.5	0.423136	969.8	2.12071	6.4	0.4
	Caucasian	f	58	170	110	38.0623	right	426.5	173.2	0.406096	994.5	2.33177	5.1	0.5
	Caucasian	f	58	156	60	24.6548	right	407.8	182.4	0.447278	877.5	2.15179	5.6	0.6
	Caucasian	f	59				left	410.2	177.8	0.433447	855.9	2.08654	4.9	-1.7
	Caucasian	f	57	164	64	23.7954	left	420.5	196.8	0.468014	1073.4	2.55268	4.8	4
	Caucasian	f	61	165	58	21.3039	right	415.7	163	0.39211	683.3	1.64373	6.5	-2.8
	Caucasian	m	60	166	62	22.4996	left	410.8	168.3	0.409688	698.7	1.70083	4.4	-0.2
	Caucasian	f	59	170	70	24.2215	left	405.8	170.7	0.420651	1101	2.71316	3.4	0.1
	Caucasian	f	58	163	96	36.1323	left	410.5	167.8	0.40877	841.1	2.04896	3.3	0.1
	Caucasian	f	59	168	60	21.2585	right	421.3	173	0.410634	953.5	2.26323	4.6	0.8
	Caucasian	f	58	158	78	31.245	left	404.1	173.4	0.429102	1067.7	2.64217	4.2	1.5
	Caucasian	f	60	160	50	19.5312	left	409.6	169.2	0.413086	920.3	2.24683	3.6	-0.4
	Caucasian	f	62	150	45	20	left	393.3	175.5	0.446224	845.4	2.1495	4.6	0.9
	Caucasian	m	62	168	68	24.093	right	410.3	174.8	0.42603	884.7	2.15623	5.8	1.7
	Caucasian	f	60	165	73	26.8136	left	401.5	159.1	0.396264	730.6	1.81968	4.1	-14.5
	Caucasian	f	62	173	86	28.7347	left	399.8	176.3	0.44097	947.7	2.37044	3.7	-9.2
	Caucasian	f	62	168	85	30.1162	right	420.9	173.1	0.411262	781.8	1.85745	3.6	-2.5
	Caucasian	m	64	165	80	29.3848	left	429.7	177.3	0.412613	854.5	1.9886	5.5	-0.9
	Caucasian	m	62	165	110	40.404	right	404.5	177.8	0.439555	1018.8	2.51867	3.8	-0.5
	Caucasian	f	62	163	51	19.1953	right	414.4	178.7	0.431226	833.7	2.01182	4.9	-0.1
	Caucasian	f	62	160	78	30.4688	left	389	165.5	0.42545	866.7	2.22802	4	0.1
	Caucasian	f	60	165	62	22.7732	left	421.3	189.9	0.450748	894.5	2.12319	4.1	0.2
	Caucasian	f	64	170	83	28.7197	right	438.9	217.1	0.494646	948	2.15995	5.3	0.2
	Caucasian	m	64	169	92	32.2118	right	454.2	203.9	0.448921	889.6	1.95861	5.5	1.9
	Caucasian	f	61	160	88	34.375	left	401.1	184.2	0.459237	816.9	2.03665	4.6	-11.2
	Caucasian	f	63	175	69	22.5306	right	396.5	179.3	0.452207	889.9	2.24439	4	0.1
	Caucasian	m	64	165	70	25.7117	left	410.6	166.6	0.405748	711.9	1.7338	4.7	-20.5
	Caucasian	f	65	158	52	20.83	left	400.8	162.2	0.404691	851.2	2.12375	5.9	-10.4
	Caucasian	m	62	166	57	20.6852	right	397.2	198.5	0.499748	868.6	2.18681	6.4	-0.9
	Caucasian	f	63	175	74	24.1633	right	409.9	184	0.44889	1294.5	3.15809	4.9	-0.9
	Caucasian	f	66	165	112	41.1387	left	412.6	153.3	0.371546	851.2	2.06302	5.6	-0.6
	Caucasian	f	66	150	50	22.2222	left	383	161.3	0.421149	1138.3	2.97206	4.2	-0.4
	Caucasian	m	63				right	437.5	181.3	0.4144	1342.4	3.06834	5.2	0
	Caucasian	m	66	170	70	24.2215	right	426.7	175.4	0.411062	731.1	1.71338	4.1	0.4
	Caucasian	f	63				left	397.7	172.5	0.433744	894.5	2.24918	7.3	0.4
	Caucasian	f	65	160	60	23.4375	left	410.9	178.1	0.433439	1088	2.64785	4.5	-23.9
	Caucasian	f	64	168	72	25.5102	right	374.3	175.5	0.468875	800.7	2.13919	3.8	-3
	Caucasian	f	65	165	80	29.3848	left	395	161.5	0.408861	900.3	2.27924	4.5	-0.7
	Caucasian	m	66	175	57	18.6122	right	429.3	174.5	0.406476	805.6	1.87654	5.4	0
	Caucasian	m	67	175	97	31.6735	right	417.4	168.1	0.402731	902	2.161	4.9	0
	Caucasian	m	65	178	50	15.7808	left	424	177	0.417453	1000.3	2.3592	4.7	0.1
	Caucasian	f	63	165	65	23.8751	left	405	191.5	0.47284	687.5	1.69753	4.7	0.3
	Caucasian	f	63	165			right	407.9	166.8	0.408924	807.5	1.97965	4.5	0.5
	Caucasian	f	63	158	72	28.8415	right	401.2	189	0.471087	770.9	1.92149	4.9	1.8
	Caucasian	f	65	163	60	22.5827	right	399.3	174.4	0.436764	799.7	2.00275	6.2	-1.4
	Caucasian	f	64	163	102	38.3906	right	407.5	166.7	0.40908	693.4	1.7016	4.4	-0.4
	Caucasian	f	68	162	82	31.2452	left	370.8	161.6	0.435814	597.3	1.61084	5	-0.1
	Caucasian	f	68	165	76	27.9155	left	417.5	169.5	0.405988	910.5	2.18084	4.6	0.3
	Caucasian	f	64	170	65	22.4913	left	430.8	193.6	0.449396	995.4	2.31058	4.1	0.8
	Caucasian	m	68	168	68	24.093	right	404.8	180.2	0.445158	597.9	1.47703	6.4	-19
	Caucasian	f	69	162	55	20.9572	left	395.7	180.3	0.455648	746.7	1.88704	4.7	-9.1
	Caucasian	f	65	163	68	25.5937	right	373.1	151.1	0.404985	755	2.02359	5.2	-1
	Caucasian	f	67	166	72	26.1286	right	448.5	210	0.468227	739.6	1.64905	4.8	-0.3
	Caucasian	m	69	164	64	23.7954	right	419.9	189.3	0.450822	674.1	1.60538	5	-0.1
	Caucasian	m	68	165	75	27.5482	left	398.7	171.2	0.429396	709.3	1.77903	4.3	0
	Caucasian	f	65	160	66	25.7812	left	391.6	183.4	0.468335	954.6	2.43769	5	0
	Caucasian	f	69	160	61	23.8281	right	398.3	155.9	0.391414	752.6	1.88953	3.4	0.1
	Caucasian	f	68	159	72	28.4799	right	404.9	180.8	0.44653	878.5	2.16967	4.1	0.5
	Caucasian	f	69	155	94	39.1259	left	388.6	187.2	0.481729	840.3	2.16238	4.9	0.6
	Caucasian	f	66	162	52	19.8141	left	417.3	199.9	0.479032	1011	2.42272	3.4	0.6
	Caucasian	f	65	155	100	41.6233	right	393.5	169.5	0.43075	837.2	2.12757	4	0.7
	Caucasian	f	68	155	65	27.0552	right	358.1	152.7	0.426417	560.2	1.56437	4.6	-3
	Caucasian	f	69	160	69	26.9531	left	410	203.3	0.495854	1020.1	2.48805	5.4	-2
	Caucasian	f	69	162	95	36.1988	left	415.3	182.9	0.440405	1295.8	3.12015	4.7	-0.9
	Caucasian	f	67	169	67	23.4586	right	423.2	180	0.425331	925.6	2.18715	5	-0.3
	Caucasian	m	70				right	479.2	207.6	0.433222	899.5	1.87709	5.2	-0.2
	Caucasian	f	69	162	53	20.1951	left	420	170.6	0.40619	955.7	2.27548	5.3	0.1
	Caucasian	f	68	155	70	29.1363	left	396.9	161.5	0.406904	859.9	2.16654	3.8	0.5
	Caucasian	f	69	157	53	21.5019	right	406	171	0.421182	867.6	2.13695	4	1.1
	Caucasian	f	68	158	75	30.0433	right	400.5	185	0.461923	1270.8	3.17303	5.3	-0.6
	Caucasian	m	67	154	52	21.9261	left	387.7	154.9	0.399536	764.1	1.97085	4.6	-0.1
	Caucasian	f	70	175	81	26.449	right	415.2	181.3	0.436657	734.8	1.76975	3.7	0
	Caucasian	f	67	173	82	27.3982	left	404.3	158.2	0.391294	977.2	2.41702	4.6	0.1
	Caucasian	f	70				right	406.2	174.1	0.428607	830.2	2.04382	4.4	0.1
	Caucasian	f	68	175	96	31.3469	left	391.2	168.1	0.429703	631.3	1.61375	4.5	0.3
	Caucasian	f	69				right	393.5	158.3	0.402287	675.9	1.71766	5.3	-5.5
	Caucasian	f	72	160	80	31.25	right	414.1	208.4	0.50326	838.9	2.02584	7.6	-0.7
	Caucasian	f	69	164	60	22.3081	left	425	181.5	0.427059	729.9	1.71741	3.1	0
	Caucasian	m	71				right	425.8	215.6	0.506341	774.7	1.8194	3.9	0
	Caucasian	m	72	184	96	28.3554	left	432.8	173.5	0.400878	756.8	1.74861	5.2	0.1
	Caucasian	m	69	175	80	26.1224	left	438.2	184.5	0.421041	1045.6	2.38613	6.3	0.1
	Caucasian	f	72	163	90	33.8741	left	379.5	153.5	0.40448	590.3	1.55547	4.6	0.4
	Caucasian	f	69	165	105	38.5675	left	397.9	149.7	0.376225	901.9	2.26665	6.5	0.9
	Caucasian	f	71	150	70	31.1111	left	356.2	153.9	0.432061	721.5	2.02555	4.3	9.9
	Caucasian	f	73	158	65	26.0375	right	397.9	157.9	0.396833	780.2	1.96079	4.1	-22.1
	Caucasian	f	72	160	70	27.3438	right	396.9	179.7	0.452759	958.6	2.41522	3.2	-18.4
	Caucasian	f	71	160	80	31.25	left	354.2	158.3	0.446923	695.4	1.9633	5.4	-9
	Caucasian	f	72	160	72	28.125	left	392.8	158.9	0.404532	927.2	2.36049	4.4	-0.3
	Caucasian	m	70	169	66	23.1084	right	417.9	172.2	0.41206	981.4	2.34841	4.8	-0.2
	Caucasian	m	70				left	419.1	174.1	0.415414	742.4	1.77141	3.7	0.1
	Caucasian	f	70				right	428.7	192.1	0.448099	1107.7	2.58386	5.2	0.1
	Caucasian	f	72	160	120	46.875	left	394.2	189.5	0.48072	1176.9	2.98554	3.6	0.1
	Caucasian	f	73	155	55	22.8928	left	373.9	154.4	0.412945	751.3	2.00936	4.1	0.2
	Caucasian	m	70	170	80	27.6817	right	432.3	193.2	0.446912	845.3	1.95536	4.1	0.3
	Caucasian	m	74	164	68	25.2826	right	394.2	151.3	0.383815	904.5	2.29452	4.9	-7
	Caucasian	f	70				left	384.1	179	0.466024	816.2	2.12497	6.2	-2.5
	Caucasian	m	73	160	95	37.1094	left	405.3	165.5	0.40834	818.6	2.01974	3.9	0
	Caucasian	f	73	155	46	19.1467	left	413.5	178.5	0.431681	1262.7	3.05369	6.8	0.1
	Caucasian	f	70				left	410.7	162	0.394449	624.2	1.51984	4.7	0.2
	Caucasian	f	72	152	80	34.626	right	377.4	168.5	0.446476	764.3	2.02517	3.8	0.3
	Caucasian	f	73	158	55	22.0317	right	394.6	170	0.430816	889.2	2.25342	4.8	0.4
	Caucasian	f	73	178	89	28.0899	right	395.9	192.9	0.487244	879.1	2.22051	4.8	-11.3
	Caucasian	f	73	154	78	32.8892	left	395.8	164.7	0.416119	946.7	2.39186	5	-8.6
	Caucasian	f	72	151	80	35.0862	right	393.6	161.8	0.411077	1031.1	2.61966	3.4	-6.1
	Caucasian	f	74	155	99	41.2071	left	390.7	148.4	0.379831	795.5	2.03609	3.6	-2.5
	Caucasian	f	75	160	78	30.4688	right	389.7	175.8	0.451116	827.2	2.12266	4	-0.3
	Caucasian	m	71	168	65	23.03	left	423.5	192.7	0.455018	857.4	2.02456	4.9	-0.1
	Caucasian	f	74	160	60	23.4375	right	395.1	161.8	0.409517	679.8	1.72058	3.9	0
	Caucasian	f	71	169	67	23.4586	left	421.1	174.5	0.414391	1204.9	2.86132	5.5	0.4
	Caucasian	f	72	160	65	25.3906	right	380.7	156.8	0.411873	624.2	1.63961	4.7	0.7
	Caucasian	f	75	160	59	23.0469	right	367.5	185.3	0.504218	552.3	1.50286	5.7	2.2
	Caucasian	f	76	151	63	27.6304	right	400.7	178.5	0.44547	997.9	2.49039	4.7	-0.3
	Caucasian	m	72	165	80	29.3848	left	423.5	176.1	0.415821	748.9	1.76836	4.3	-0.1
	Caucasian	f	74	174	74	24.4418	left	429.7	169.2	0.393763	1235	2.8741	6.6	-0.1
	Caucasian	f	74				left	432.4	191.6	0.443108	907.5	2.09875	5.7	0
	Caucasian	m	72	167	61	21.8724	left	436.2	182.9	0.419303	915.8	2.0995	6.8	0.1
	Caucasian	m	74	170	68	23.5294	left	417.8	168.2	0.402585	893.6	2.13882	4.4	0.2
	Caucasian	m	74	172	71	23.9995	right	419.2	189.4	0.451813	752	1.79389	5.6	0.3
	Caucasian	m	73	170	70	24.2215	left	408.1	182.9	0.448174	579.4	1.41975	4.8	0.8
	Caucasian	f	72	153	55	23.4952	left	391.3	160.7	0.410682	722.3	1.8459	4.5	1
	Caucasian	m	77	183	68	20.3052	left	429.6	193.8	0.451117	1209	2.81425	4.5	-0.6
	Caucasian	f	76	165	89	32.6905	left	406.2	178.9	0.440423	1096.3	2.69892	4.7	-0.4
	Caucasian	f	76	170	70	24.2215	right	397.8	160.1	0.402464	649.7	1.63323	5.4	-0.2
	Caucasian	m	74	167	50	17.9282	right	417.5	166.6	0.399042	1052.3	2.52048	6.4	0
	Caucasian	f	76	170	90	31.1419	right	398.4	161.9	0.406376	805.7	2.02234	5.3	0.3
	Caucasian	f	76	159	76	30.0621	left	381.3	166.9	0.437713	828.9	2.17388	5.1	0.7
	Caucasian	f	74	167	69	24.7409	right	410.4	190	0.462963	1020.2	2.48587	5.5	0.8
	Caucasian	f	76	162	90	34.2936	left	394.7	175.6	0.444895	986.4	2.49911	4.4	-7.6
	Caucasian	f	77	160	61	23.8281	right	392.9	183.9	0.468058	720.1	1.83278	5.1	-0.2
	Caucasian	f	77	160	60	23.4375	right	404.9	180.9	0.446777	756.4	1.86812	6.2	0.6
	Caucasian	f	78	156	55	22.6003	right	388.5	153.1	0.39408	913.5	2.35135	4.1	-0.2
	Caucasian	f	78	170	60	20.7612	right	414	179	0.432367	982.5	2.37319	5.4	-0.1
	Caucasian	f	76	160	70	27.3438	right	408.3	209.1	0.512123	721.1	1.7661	8	-0.1
	Caucasian	f	78	165	90	33.0579	left	378.6	169.2	0.44691	747.1	1.97332	7	0.1
	Caucasian	f	78	160	50	19.5312	right	411.3	174.8	0.424994	742.8	1.80598	5.6	0.9
	Caucasian	f	76	163	85	31.9922	left	390.1	175.3	0.449372	904.3	2.31812	6.1	2.3
	Caucasian	f	75				left	359.1	166	0.462267	1052.1	2.92982	3.7	5.3
	Caucasian	f	76	155	60	24.974	left	377.7	153	0.405083	1113.8	2.9489	5.4	-8.9
	Caucasian	f	79	160	65	25.3906	right	407	188.8	0.463882	831.7	2.04349	6.2	-2.9
	Caucasian	f	76	163	78	29.3575	right	389.7	177.1	0.454452	744.4	1.91019	5.5	-2
	Caucasian	f	79	162	80	30.4832	right	433.9	182.6	0.420834	879.8	2.02766	6.1	-1.5
	Caucasian	f	79				left	401.4	174.9	0.435725	972.3	2.42227	4.2	-1
	Caucasian	f	79	179	105	32.7705	left	429.3	194.3	0.452597	936.3	2.18099	5.7	-1
	Caucasian	f	79	165	84	30.854	right	415.6	166.7	0.401107	1095.6	2.63619	5.9	0.1
	Caucasian	f	80	164	67	24.9108	left	387.3	159.2	0.411051	711.9	1.83811	4.6	0.2
	Caucasian	f	76	168	58	20.5499	left	420.3	176	0.418749	889.7	2.11682	4.3	0.6
	Caucasian	m	77	162	70	26.6728	right	459.8	192.6	0.418878	735.8	1.60026	6.6	0.9
	Caucasian	f	76	154	80	33.7325	left	379.7	169.4	0.446142	1180.3	3.10851	3.7	6.4
	Caucasian	m	77			0	left	414.5	174.2	0.420265	1101.5	2.65742	5.1	-27.9
	Caucasian	f	78		75		left	410.4	196.7	0.479288	998.6	2.43324	4.8	-23.6
	Caucasian	f	78	160	70	27.3438	right	377.7	163.4	0.432618	632.4	1.67434	4.6	-2.5
	Caucasian	m	78				right	426.4	170.9	0.400797	1049.2	2.4606	4.8	0.1
	Caucasian	f	81	163	59	22.2063	right	395.1	149	0.37712	735.7	1.86206	6.7	0.2
	Caucasian	f	77	160	50	19.5312	left	413	189	0.457627	957.5	2.3184	5.5	0.6
	Caucasian	f	77				left	423.3	197.5	0.466572	1286.8	3.03992	4.2	0.7
	Caucasian	m	79	175	90	29.3878	right	434.6	168.9	0.388633	946	2.17671	5	0.7
	Caucasian	f	78	163	52	19.5717	right	407	190.8	0.468796	754.3	1.85332	8	-15.9
	Caucasian	f	79	152	73	31.5963	right	397.9	162	0.407137	753	1.89244	5.4	-1.3
	Caucasian	f	82	165	47	17.2635	left	401.1	233.7	0.582648	789.2	1.96759	7.7	-0.7
	Caucasian	m	82	175	100	32.6531	left	404.6	176.6	0.43648	811.2	2.00494	4.9	-0.3
	Caucasian	f	78	169	74	25.9095	left	395.6	207.8	0.525278	656	1.65824	5.6	-0.2
	Caucasian	f	79				left	384.8	200.1	0.52001	887	2.30509	5.7	-0.2
	Caucasian	f	78				right	390.5	202.1	0.517542	970.4	2.48502	5.6	-0.1
	Caucasian	m	82	170	68	23.5294	left	408.4	201.7	0.493879	973.6	2.38394	7.3	0.5
	Caucasian	m	81	168	57	20.1956	left	429.5	186.4	0.433993	892.5	2.078	5.9	1.3
	Caucasian	f	78				right	419.4	179.9	0.428946	844.4	2.01335	5.9	1.3
	Caucasian	f	79	168	100	35.4308	right	410.7	190.1	0.462868	638	1.55345	5.9	-22.2
	Caucasian	f	81	142	65	32.2357	right	410.1	185.9	0.453304	777.1	1.8949	6.7	-19.6
	Caucasian	f	79	147	73	33.7822	left	379	158.8	0.418997	685.3	1.80818	4.9	-2.6
	Caucasian	m	81	160	80	31.25	left	370.8	165.1	0.445254	490.4	1.32255	4.1	-1
	Caucasian	f	83	160	50	19.5312	left	405.8	169.1	0.416708	948.8	2.3381	5	-0.6
	Caucasian	f	81	160	86	33.5938	right	398.7	189.9	0.476298	870	2.18209	6.8	-0.4
	Caucasian	f	81	155	67	27.8876	left	414.3	188.9	0.45595	900.6	2.17379	7.3	-0.3
	Caucasian	m	79	170	68	23.5294	right	439.4	204.6	0.465635	676.7	1.54005	5.8	-0.3
	Caucasian	f	83	155	79	32.8824	left	392.7	156.2	0.397759	846.4	2.15533	5.6	-0.2
	Caucasian	m	82	175	65	21.2245	right	440	193.3	0.439318	792.8	1.80182	5.4	-0.1
	Caucasian	f	80	163	55	20.7008	left	389.8	157.5	0.404053	675.7	1.73345	5.2	0.2
	Caucasian	f	79	156	50	20.5457	right	393.1	178.3	0.453574	1004.2	2.55457	6.4	0.5
	Caucasian	f	83	173	70	23.3887	right	429.9	186.1	0.432891	1013.7	2.35799	3.3	0.7
	Caucasian	m	81	175	69	22.5306	right	419.3	172.2	0.410684	782.2	1.86549	4.5	2.7
	Caucasian	f	84	160	54	21.0938	left	413.3	144.1	0.348657	779.9	1.88701	6.3	-25.2
	Caucasian	m	84	173	100	33.4124	left	409.9	169.3	0.413028	827.9	2.01976	4.6	-16.1
	Caucasian	m	80	155	72	29.9688	right	407.3	166.7	0.409281	593.1	1.45617	4.4	-10.6
	Caucasian	m	83	169	86	30.111	left	423.5	180.9	0.427155	696.6	1.64486	4.7	-1.2
	Caucasian	f	82				right	412.9	172.4	0.417535	718.8	1.74086	5.7	-0.9
	Caucasian	f	83	155	42	17.4818	right	404.8	179.1	0.442441	1319.1	3.25865	7.6	0
	Caucasian	f	82	165	73	26.8136	right	387.8	182.3	0.470088	932.2	2.40382	5.7	0.1
	Caucasian	m	82	172	70	23.6614	right	446.4	185.7	0.415995	1000.5	2.24126	5.2	0.1
	Caucasian	f	84	160	65	25.3906	left	379.4	181.2	0.477596	483.4	1.27412	8	0.2
	Caucasian	f	84				left	419.7	186.5	0.444365	864.8	2.06052	6.3	0.9
	Caucasian	f	85	165	47	17.2635	left	411.1	188.7	0.459012	815.7	1.98419	7.6	-24.9
	Caucasian	f	81	149	74	33.3318	right	410.7	164.3	0.400049	598.8	1.458	5.7	-20.8
	Caucasian	f	84	160	54	21.0938	right	408.9	125.7	0.30741	749.9	1.83394	6.9	-13.5
	Caucasian	f	84				left	407.4	157.4	0.386352	946	2.32204	6.1	-10.3
	Caucasian	f	85	160	90	35.1562	right	402.1	174.8	0.434718	721.5	1.79433	5.4	-4.2
	Caucasian	m	84				right	433	165.1	0.381293	926	2.13857	4.3	-0.2
	Caucasian	f	85	165	95	34.8944	right	383.6	185.3	0.483055	686.7	1.79015	6.3	0.4
	Caucasian	f	83	155	45	18.7305	right	399.7	184.5	0.461596	594.7	1.48787	6.7	0.4
	Caucasian	f	86	158	59	23.634	right	397.3	166.5	0.419079	1086	2.73345	5.2	-1.4
	Caucasian	f	85	160	60	23.4375	left	428.1	190.8	0.44569	1358.5	3.17332	5.3	-0.1
	Caucasian	f	83	160	55	21.4844	left	391.9	184.3	0.470273	736.1	1.87829	6.5	0
	Caucasian	f	86	155	70	29.1363	left	369.4	183.9	0.497834	1057.1	2.86167	7.3	0.6
	Caucasian	f	86	168	75	26.5731	right	406.4	176.5	0.434301	931.4	2.29183	5.5	-21.8
	Caucasian	m	84	166	70	25.4028	right	412.7	204.8	0.496244	766.7	1.85777	4.9	-0.1
	Caucasian	f	85	167	50	17.9282	right	426.8	181.7	0.425726	880.7	2.0635	7.4	0
	Caucasian	f	85	150	54	24	left	387.2	188.4	0.48657	716.1	1.84943	7.6	0.2
	Caucasian	m	84				right	428.2	198.7	0.464035	813.1	1.89888	5.6	0.6
	Caucasian	f	85	165	68	24.977	left	388.2	198.7	0.51185	844	2.17414	7.1	1.1
	Caucasian	f	85	150	54	24	right	387.2	181.7	0.469267	772.7	1.99561	7.9	-0.6
	Caucasian	f	86	173	86	28.7347	left	401.5	177.6	0.442341	999	2.48817	5.2	-0.3
	Caucasian	f	87	155	65	27.0552	right	369	167.5	0.45393	784.3	2.12547	4.6	-0.2
	Caucasian	f	86	162	59	22.4813	right	401.5	184.8	0.460274	811.6	2.02142	6	-11.9
	Caucasian	f	89	170	70	24.2215	right	424.1	187.6	0.442349	828.8	1.95426	7.6	-3.9
	Caucasian	f	86	155	60	24.974	left	393	168.5	0.428753	708	1.80153	6.4	-1
	Caucasian	f	87	178	75	23.6713	left	397.6	162.6	0.408954	971.5	2.44341	3.5	0
	Caucasian	f	86	155	102	42.4558	left	373.2	168	0.450161	713	1.9105	4	0.2
	Caucasian	f	86	165	63	23.1405	left	411.8	171.4	0.416221	612.5	1.48737	7.1	0.3
	Caucasian	f	87	150	52	23.1111	left	415.7	221.1	0.531874	775.8	1.86625	5.8	0.5
	Caucasian	f	88				right	427.2	165.9	0.388343	960.9	2.2493	8.7	-18.1
	Caucasian	f	90	160	80	31.25	left	398.7	172.8	0.433409	875.2	2.19513	5.9	-4.9
	Caucasian	f	90	170	74	25.6055	right	379.5	168.8	0.444796	838.4	2.20922	6.1	-2
	Caucasian	f	93	165	50	18.3655	left	411.7	176.1	0.427739	653.4	1.58708	5	-19.7
	Caucasian	f	92				left	408.3	159.6	0.390889	887.4	2.1734	5.6	-0.5
	Caucasian	f	93	160	36	14.0625	left	388.9	147.2	0.378503	665.4	1.71098	7.4	-0.2
	Caucasian	f	90	168	82	29.0533	left	422.5	169.7	0.401657	919.3	2.17586	5.7	0.3
	Caucasian	f	92	150	47	20.8889	left	402.2	178.9	0.444804	1046.7	2.60244	6.8	4.2
	Caucasian	f	96	170	80	27.6817	left	383.7	208.2	0.542611	773.8	2.01668	7.7	0.4
